# Supplementary material for: Solo songs, duets and territory defence across seasons in female Galápagos yellow warblers, Setophaga petechia aureola
Source: Anim Behav. Author manuscript; Available in PMC 2026 May 20. (PMC7619094; doi:10.1016/j.anbehav.2026.123483)
Supplement: Suplementary [file EMS213482-supplement-Suplementary.zip]

Archive with 2 entries (2 files):
- 1-s2.0-S0003347226000205-mmc2.zip
- 1-s2.0-S0003347226000205-mmc1.docx
